# Supplementary material for: Diverse mating phenotypes impact the spread of wtf meiotic drivers in Schizosaccharomyces pombe
Source: eLife. 2021 Dec 13;10:e70812. doi: 10.7554/eLife.70812 (PMC8789285; doi:10.7554/eLife.70812)
Supplement: Supplementary file 3. — Oligos used in this study. [file elife-70812-supp3.xlsx]

## Sheet: Sheet1
Oligos
oligo	sequence
686	AATATAGGAGCTC TAT AAT AGA TCA CAA AGG AAA ACT CGC CGC AG
688	AATATAGGAGCTC GGAAAGCTAAGTTGGGGTGAATAAAAAGGGC
3178	CTATATACGATCAAAATCGCCTCTC
3179	AGCTGTATGTATTATGAGTGATGC
